# Supplementary material for: 3-(1H-Imidazol-1-yl)propane­nitrile
Source: Acta Crystallogr Sect E Struct Rep Online. 2009 Sep 16;65(Pt 10):o2480. doi: 10.1107/S1600536809035685 (PMC2970166; doi:10.1107/S1600536809035685)
Supplement: Supplementary file 2 [file e-65-o2480-Isup2.hkl]

# 
# h,k,l, Fc-squared, Fo-squared, sigma(Fo-squared) and status flag 
# 
data_I
_shelx_title ' 1 in P2(1)/c' 
_shelx_refln_list_code          4 
_shelx_F_calc_maximum       49.03 
_exptl_crystal_F_000       256.00 
_reflns_d_resolution_high  0.7488 
 
loop_ 
 _symmetry_equiv_pos_as_xyz 
 'x, y, z' 
 '-x, y+1/2, -z+1/2' 
 '-x, -y, -z' 
 'x, -y-1/2, z-1/2' 
 
_cell_length_a     7.2712 
_cell_length_b     5.5917 
_cell_length_c    15.4625 
_cell_angle_alpha  90.000 
_cell_angle_beta  100.979 
_cell_angle_gamma  90.000 
 
_shelx_F_squared_multiplier     1.000 
 
loop_ 
 _refln_index_h 
 _refln_index_k 
 _refln_index_l 
 _refln_F_squared_calc 
 _refln_F_squared_meas 
 _refln_F_squared_sigma 
 _refln_observed_status 
   3   0   0       16.20       15.00      0.17 o 
   4   0   0      197.07      212.86      1.50 o 
   5   0   0       83.54       80.89      0.60 o 
   6   0   0       20.93       20.07      0.34 o 
   7   0   0      210.76      209.13      1.94 o 
   8   0   0        2.91        2.93      0.12 o 
   9   0   0      114.03      117.36      1.71 o 
   2   1   0     1444.89     1459.71      7.97 o 
   3   1   0       42.93       48.80      0.27 o 
   4   1   0      300.27      316.79      1.62 o 
   5   1   0       96.13       90.91      0.51 o 
   6   1   0        3.95        3.13      0.07 o 
   7   1   0       15.87       14.99      0.15 o 
   8   1   0       59.48       58.78      0.53 o 
   9   1   0       13.66       14.78      0.25 o 
   0   2   0        9.03        9.77      0.11 o 
   1   2   0      527.99      537.61      2.79 o 
   2   2   0        2.57        3.36      0.05 o 
   3   2   0      506.76      540.43      2.71 o 
   4   2   0        9.85        9.13      0.08 o 
   5   2   0        6.87        8.56      0.09 o 
   6   2   0       15.60       15.18      0.18 o 
   7   2   0       77.06       75.20      0.61 o 
   8   2   0        0.09        0.22      0.13 o 
   9   2   0       40.36       40.59      0.46 o 
   1   3   0       67.28       78.06      0.44 o 
   2   3   0       19.75       22.37      0.15 o 
   3   3   0       59.78       63.70      0.37 o 
   4   3   0        3.88        2.63      0.06 o 
   5   3   0       14.71       12.99      0.16 o 
   6   3   0       70.43       71.80      0.54 o 
   7   3   0        0.59        0.28      0.12 o 
   8   3   0       66.16       67.92      0.69 o 
   0   4   0        3.53        5.18      0.11 o 
   1   4   0        3.38        4.44      0.07 o 
   2   4   0        0.10        0.66      0.05 o 
   3   4   0        8.23        7.06      0.10 o 
   4   4   0        0.16        0.07      0.07 o 
   5   4   0        1.51        2.15      0.10 o 
   6   4   0        2.09        1.56      0.10 o 
   7   4   0        8.17        8.36      0.31 o 
   8   4   0        9.83        8.63      0.24 o 
   1   5   0       86.50       78.42      0.53 o 
   2   5   0       34.87       33.99      0.29 o 
   3   5   0       46.33       45.66      0.37 o 
   4   5   0       10.62        8.48      0.17 o 
   5   5   0       28.94       29.25      0.36 o 
   6   5   0       10.29       10.74      0.24 o 
   7   5   0       27.07       29.41      0.41 o 
   0   6   0        3.59        1.95      0.12 o 
   1   6   0        1.88        1.80      0.09 o 
   2   6   0       14.62       13.80      0.23 o 
   3   6   0        6.61        6.77      0.19 o 
   4   6   0       42.81       43.93      0.49 o 
   5   6   0        1.65        1.75      0.15 o 
   1   7   0        1.33        0.75      0.16 o 
   2   7   0        5.74        5.71      0.27 o 
   3   7   0       25.07       25.65      0.46 o 
  -9   1   1        5.81        5.63      0.18 o 
  -8   1   1       28.21       26.85      0.27 o 
  -7   1   1       59.02       58.37      0.43 o 
  -6   1   1       51.67       49.02      0.33 o 
  -5   1   1       73.69       78.68      0.41 o 
  -4   1   1       21.43       19.04      0.18 o 
  -3   1   1       39.10       37.03      0.21 o 
  -2   1   1       63.78       51.50      0.29 o 
  -1   1   1      981.64      986.23      7.44 o 
   0   1   1       43.21       35.89      0.70 o 
   1   1   1      340.70      341.76      1.83 o 
   2   1   1      542.07      555.90      3.22 o 
   3   1   1       16.70       17.53      0.11 o 
   4   1   1      131.76      145.31      0.76 o 
   5   1   1       23.07       22.16      0.15 o 
   6   1   1       22.22       21.14      0.19 o 
   7   1   1       11.90       11.43      0.15 o 
   8   1   1        5.50        4.89      0.14 o 
   9   1   1       29.28       28.75      0.33 o 
  -9   2   1       13.98       14.82      0.34 o 
  -8   2   1       48.76       48.47      0.48 o 
  -7   2   1       70.81       68.02      0.56 o 
  -6   2   1      131.77      137.41      1.12 o 
  -5   2   1       55.62       51.01      0.34 o 
  -4   2   1       76.67       86.94      0.65 o 
  -3   2   1        5.81        4.22      0.06 o 
  -2   2   1        2.58        3.15      0.05 o 
  -1   2   1      721.45      720.66      3.88 o 
   0   2   1       29.90       24.33      0.17 o 
   1   2   1      925.62      950.41      4.91 o 
   2   2   1       13.28       18.02      0.12 o 
   3   2   1      163.81      165.73      0.84 o 
   4   2   1        4.04        5.50      0.07 o 
   5   2   1       23.44       24.37      0.17 o 
   6   2   1       35.10       31.77      0.26 o 
   7   2   1        1.65        2.31      0.09 o 
   8   2   1       81.61       79.99      0.89 o 
   9   2   1        0.08        0.11      0.13 o 
  -8   3   1        7.93        8.11      0.20 o 
  -7   3   1       11.17       10.47      0.19 o 
  -6   3   1       62.96       58.61      0.49 o 
  -5   3   1       75.35       66.89      0.46 o 
  -4   3   1      132.14      131.24      0.82 o 
  -3   3   1       35.19       29.87      0.20 o 
  -2   3   1       56.31       58.96      0.45 o 
  -1   3   1      119.25      128.58      0.72 o 
   0   3   1      149.45      167.47      0.87 o 
   1   3   1      429.41      443.78      2.28 o 
   2   3   1      135.94      156.57      0.83 o 
   3   3   1      152.43      159.28      0.83 o 
   4   3   1        2.77        3.64      0.08 o 
   5   3   1       18.03       17.92      0.16 o 
   6   3   1        2.64        2.86      0.09 o 
   7   3   1        1.74        1.68      0.12 o 
   8   3   1        0.03        0.02      0.12 o 
  -8   4   1        0.01        0.00      0.14 o 
  -7   4   1        5.36        5.63      0.26 o 
  -6   4   1       79.09       74.38      0.61 o 
  -5   4   1       15.45       15.83      0.20 o 
  -4   4   1      159.65      147.35      1.22 o 
  -3   4   1       59.67       59.75      0.43 o 
  -2   4   1       28.52       24.02      0.17 o 
  -1   4   1      171.92      168.96      0.96 o 
   0   4   1       25.93       29.91      0.18 o 
   1   4   1      112.18      115.64      0.60 o 
   2   4   1       31.63       35.69      0.25 o 
   3   4   1        2.63        2.03      0.06 o 
   4   4   1        3.42        2.98      0.08 o 
   5   4   1       21.94       22.90      0.31 o 
   6   4   1        1.56        1.67      0.11 o 
   7   4   1       12.34       13.19      0.26 o 
  -7   5   1        3.33        2.94      0.17 o 
  -6   5   1        1.86        1.65      0.14 o 
  -5   5   1       46.83       44.70      0.45 o 
  -4   5   1       93.29       93.99      0.75 o 
  -3   5   1       63.78       59.95      0.50 o 
  -2   5   1      180.55      180.12      1.24 o 
  -1   5   1       23.98       20.94      0.20 o 
   0   5   1       13.29       13.09      0.14 o 
   1   5   1        0.00        0.26      0.08 o 
   2   5   1       61.85       61.08      0.47 o 
   3   5   1        0.95        0.20      0.08 o 
   4   5   1       61.54       61.50      0.57 o 
   5   5   1        6.55        5.71      0.18 o 
   6   5   1        7.19        6.27      0.21 o 
  -5   6   1       11.31       12.83      0.26 o 
  -4   6   1       27.93       28.38      0.39 o 
  -3   6   1        1.61        1.41      0.12 o 
  -2   6   1        7.23        5.71      0.16 o 
  -1   6   1       13.51       13.72      0.19 o 
   0   6   1       10.59       11.57      0.19 o 
   1   6   1      205.20      206.05      1.49 o 
   2   6   1       32.50       36.39      0.39 o 
   3   6   1      208.72      214.34      1.95 o 
   4   6   1       14.69       16.17      0.31 o 
   5   6   1       22.34       21.82      0.34 o 
  -3   7   1        0.14        0.31      0.15 o 
  -2   7   1       13.66       14.20      0.34 o 
  -1   7   1       12.60       13.41      0.30 o 
   0   7   1        0.21        0.20      0.15 o 
   1   7   1       14.76       14.59      0.29 o 
   2   7   1       13.97       14.17      0.46 o 
   3   7   1        0.20        0.23      0.19 o 
  -9   0   2        6.84        6.70      0.27 o 
  -8   0   2        0.19        0.29      0.13 o 
  -7   0   2        2.72        3.24      0.14 o 
  -6   0   2       74.89       84.56      0.92 o 
  -5   0   2        3.95        3.83      0.08 o 
  -4   0   2       71.31       77.56      0.64 o 
  -3   0   2       13.27       14.32      0.22 o 
  -2   0   2      623.02      619.98      5.74 o 
  -1   0   2      401.64      318.40      6.62 o 
   1   0   2      843.86      707.31     17.38 o 
   2   0   2      720.41      713.61      5.83 o 
   3   0   2      346.43      374.26      3.04 o 
   4   0   2      607.48      622.99      5.08 o 
   5   0   2      268.71      286.99      2.53 o 
   6   0   2       46.92       48.82      0.53 o 
   7   0   2       59.19       62.66      0.64 o 
   8   0   2       10.04       11.28      0.25 o 
   9   0   2       19.70       18.87      0.43 o 
  -9   1   2       39.88       41.09      0.46 o 
  -8   1   2       25.95       25.30      0.28 o 
  -7   1   2       35.64       32.19      0.25 o 
  -6   1   2        6.26        5.70      0.09 o 
  -5   1   2       63.51       57.01      0.32 o 
  -4   1   2       68.69       76.38      0.46 o 
  -3   1   2      810.01      801.02      4.19 o 
  -2   1   2      477.38      453.88      2.40 o 
  -1   1   2     1696.33     1731.08     17.99 o 
   0   1   2      903.68      795.57     11.52 o 
   1   1   2      296.42      301.20      1.73 o 
   2   1   2      363.93      381.17      2.15 o 
   3   1   2       66.31       67.58      0.39 o 
   4   1   2      354.86      375.37      2.05 o 
   5   1   2       34.96       39.91      0.32 o 
   6   1   2      172.82      179.78      1.23 o 
   7   1   2        0.14        0.01      0.07 o 
   8   1   2       36.04       37.75      0.47 o 
   9   1   2        2.88        2.85      0.13 o 
  -9   2   2        0.19        0.17      0.17 o 
  -8   2   2       76.66       75.42      0.74 o 
  -7   2   2        0.10        0.31      0.14 o 
  -6   2   2      132.77      134.08      1.07 o 
  -5   2   2       94.68      100.93      0.59 o 
  -4   2   2      167.57      174.21      1.16 o 
  -3   2   2      555.31      571.68      3.19 o 
  -2   2   2       37.22       37.37      0.25 o 
  -1   2   2      230.02      244.40      1.36 o 
   0   2   2        4.12        3.71      0.08 o 
   1   2   2        4.19        4.19      0.05 o 
   2   2   2      177.53      184.34      0.97 o 
   3   2   2        6.72        7.04      0.08 o 
   4   2   2       41.79       42.07      0.24 o 
   5   2   2       17.57       17.86      0.15 o 
   6   2   2       10.62       10.17      0.14 o 
   7   2   2       10.02       10.39      0.15 o 
   8   2   2        0.00        0.18      0.11 o 
  -8   3   2        0.00        0.00      0.12 o 
  -7   3   2       26.75       27.43      0.30 o 
  -6   3   2        4.72        4.22      0.11 o 
  -5   3   2       26.95       25.54      0.29 o 
  -4   3   2        2.62        3.09      0.07 o 
  -3   3   2        1.68        2.10      0.06 o 
  -2   3   2        0.76        1.89      0.05 o 
  -1   3   2        0.20        0.56      0.04 o 
   0   3   2        0.55        1.60      0.05 o 
   1   3   2      239.94      255.78      1.42 o 
   2   3   2        6.04        6.30      0.07 o 
   3   3   2      408.45      412.41      2.37 o 
   4   3   2        1.04        1.32      0.06 o 
   5   3   2      170.74      170.12      1.06 o 
   6   3   2        3.76        4.17      0.11 o 
   7   3   2       20.53       21.28      0.29 o 
   8   3   2        1.82        1.85      0.14 o 
  -8   4   2        4.55        5.60      0.27 o 
  -7   4   2       18.38       16.91      0.24 o 
  -6   4   2        4.86        4.85      0.20 o 
  -5   4   2      155.82      148.47      1.06 o 
  -4   4   2       10.41        9.69      0.13 o 
  -3   4   2      194.97      183.43      1.11 o 
  -2   4   2       74.11       79.69      0.51 o 
  -1   4   2        1.37        1.28      0.05 o 
   0   4   2      318.05      337.04      1.91 o 
   1   4   2      189.64      177.72      0.97 o 
   2   4   2      387.18      390.89      2.35 o 
   3   4   2      137.93      122.06      0.77 o 
   4   4   2      186.53      181.91      1.24 o 
   5   4   2       27.10       24.94      0.24 o 
   6   4   2       53.68       52.08      0.55 o 
   7   4   2       12.53       13.19      0.26 o 
  -7   5   2        2.36        2.29      0.16 o 
  -6   5   2        0.47        0.76      0.13 o 
  -5   5   2        7.82        8.89      0.21 o 
  -4   5   2       17.75       14.76      0.19 o 
  -3   5   2       44.79       45.20      0.40 o 
  -2   5   2        0.01        0.06      0.08 o 
  -1   5   2       54.66       47.73      0.33 o 
   0   5   2       96.45       85.82      0.58 o 
   1   5   2       20.54       16.75      0.17 o 
   2   5   2      128.48      111.23      0.80 o 
   3   5   2       10.17        9.61      0.14 o 
   4   5   2        6.54        4.31      0.13 o 
   5   5   2        2.13        2.34      0.15 o 
   6   5   2        8.94        9.48      0.24 o 
  -5   6   2        1.16        1.22      0.15 o 
  -4   6   2       15.12       14.16      0.27 o 
  -3   6   2        5.68        5.89      0.17 o 
  -2   6   2        1.09        1.11      0.14 o 
  -1   6   2       36.81       34.20      0.34 o 
   0   6   2        8.15        6.52      0.15 o 
   1   6   2       67.52       60.55      0.50 o 
   2   6   2        0.00        0.00      0.09 o 
   3   6   2       39.27       36.90      0.43 o 
   4   6   2        1.69        2.00      0.14 o 
   5   6   2        8.59        9.15      0.25 o 
  -3   7   2       60.26       63.82      0.72 o 
  -2   7   2        8.36        9.08      0.25 o 
  -1   7   2       17.16       20.07      0.31 o 
   0   7   2        8.68        7.65      0.24 o 
   1   7   2       18.84       20.33      0.34 o 
   2   7   2       10.88       10.35      0.32 o 
   3   7   2       37.85       36.61      0.67 o 
  -9   1   3       17.79       18.45      0.28 o 
  -8   1   3        8.10        7.00      0.19 o 
  -7   1   3       86.93       86.91      0.72 o 
  -6   1   3      149.58      149.08      0.85 o 
  -5   1   3       38.67       38.81      0.23 o 
  -4   1   3     1187.24     1225.51      6.39 o 
  -3   1   3      185.53      192.07      1.04 o 
  -1   1   3     1575.49     1552.29     28.63 o 
   0   1   3     1787.54     1715.30     22.93 o 
   1   1   3      561.38      569.98      3.94 o 
   2   1   3      238.48      224.47      1.28 o 
   3   1   3       51.87       51.46      0.34 o 
   4   1   3       43.66       42.24      0.27 o 
   5   1   3       25.89       25.02      0.19 o 
   6   1   3        3.28        3.31      0.11 o 
   7   1   3       28.60       28.63      0.30 o 
   8   1   3        5.31        5.78      0.16 o 
   9   1   3        3.75        4.14      0.16 o 
  -9   2   3        0.29        0.24      0.14 o 
  -8   2   3        0.13        0.00      0.12 o 
  -7   2   3        1.40        1.33      0.09 o 
  -6   2   3        3.33        4.22      0.12 o 
  -5   2   3        1.62        1.75      0.12 o 
  -4   2   3      121.32      122.57      0.70 o 
  -3   2   3       10.90       11.35      0.12 o 
  -2   2   3      203.04      206.10      1.29 o 
  -1   2   3        9.33       12.19      0.11 o 
   0   2   3       17.78       18.21      0.12 o 
   1   2   3       99.99      105.02      0.62 o 
   2   2   3      146.42      152.05      0.82 o 
   3   2   3       67.88       65.89      0.38 o 
   4   2   3       96.44      104.65      0.69 o 
   5   2   3        2.50        1.82      0.06 o 
   6   2   3       12.38       12.37      0.15 o 
   7   2   3        0.00        0.18      0.08 o 
   8   2   3        5.34        4.66      0.15 o 
  -8   3   3        0.16        0.47      0.11 o 
  -7   3   3        0.27        0.20      0.09 o 
  -6   3   3       17.80       15.43      0.19 o 
  -5   3   3        5.25        5.16      0.10 o 
  -4   3   3       43.15       44.19      0.30 o 
  -3   3   3        5.36        5.74      0.08 o 
  -2   3   3        0.10        0.55      0.04 o 
  -1   3   3       40.10       45.73      0.28 o 
   0   3   3       98.34       95.22      0.58 o 
   1   3   3        2.01        1.02      0.04 o 
   2   3   3       11.85       12.45      0.11 o 
   3   3   3       54.33       48.23      0.28 o 
   4   3   3        8.86        9.08      0.11 o 
   5   3   3       50.21       48.71      0.45 o 
   6   3   3        4.94        4.66      0.12 o 
   7   3   3        0.35        0.60      0.11 o 
   8   3   3        0.03        0.23      0.14 o 
  -8   4   3        3.48        4.44      0.17 o 
  -7   4   3        1.24        1.17      0.11 o 
  -6   4   3        1.40        0.89      0.09 o 
  -5   4   3       22.84       20.77      0.24 o 
  -4   4   3        0.12        0.27      0.07 o 
  -3   4   3       44.01       42.76      0.29 o 
  -2   4   3       19.86       19.02      0.16 o 
  -1   4   3       44.05       40.22      0.27 o 
   0   4   3        0.94        1.00      0.06 o 
   1   4   3        8.34        5.96      0.09 o 
   2   4   3       54.69       52.45      0.37 o 
   3   4   3       16.65       14.72      0.16 o 
   4   4   3      113.10      113.06      0.86 o 
   5   4   3        8.87       10.52      0.16 o 
   6   4   3       11.71       12.36      0.20 o 
   7   4   3        0.39        0.86      0.14 o 
  -7   5   3        0.43        0.38      0.14 o 
  -6   5   3        0.64        1.03      0.13 o 
  -5   5   3        1.04        1.42      0.11 o 
  -4   5   3        0.17        0.28      0.08 o 
  -3   5   3        8.74        9.50      0.16 o 
  -2   5   3       38.66       35.02      0.29 o 
  -1   5   3        9.44        7.55      0.12 o 
   0   5   3      137.45      130.05      0.83 o 
   1   5   3        0.63        0.35      0.07 o 
   2   5   3       52.06       48.92      0.40 o 
   3   5   3        1.28        1.00      0.09 o 
   4   5   3        2.75        2.85      0.10 o 
   5   5   3        0.04        0.00      0.12 o 
   6   5   3       34.06       34.40      0.45 o 
  -5   6   3       16.60       17.08      0.29 o 
  -4   6   3       12.28       14.62      0.30 o 
  -3   6   3        9.60       10.60      0.21 o 
  -2   6   3       17.99       19.78      0.26 o 
  -1   6   3       16.35       14.08      0.21 o 
   0   6   3        6.57        7.12      0.17 o 
   1   6   3       28.51       25.82      0.31 o 
   2   6   3        2.36        2.61      0.14 o 
   3   6   3        9.38       11.60      0.23 o 
   4   6   3        4.71        4.63      0.26 o 
   5   6   3      101.32      110.46      1.34 o 
  -3   7   3        7.28        7.99      0.25 o 
  -2   7   3       11.67       10.90      0.23 o 
  -1   7   3        8.58        9.26      0.24 o 
   0   7   3       30.43       29.24      0.37 o 
   1   7   3        0.00        0.00      0.15 o 
   2   7   3        4.72        4.40      0.24 o 
  -9   0   4       20.94       20.86      0.39 o 
  -8   0   4       25.41       24.92      0.39 o 
  -7   0   4      125.19      123.40      1.18 o 
  -6   0   4        4.98        4.50      0.11 o 
  -5   0   4      185.30      177.22      1.39 o 
  -4   0   4      664.81      733.21      8.51 o 
  -3   0   4       80.92       74.39      0.59 o 
  -1   0   4      347.07      366.32      4.01 o 
   0   0   4     2403.52     2451.28     47.00 o 
   1   0   4      869.80      806.70      5.97 o 
   2   0   4      126.29      120.73      0.96 o 
   3   0   4        1.40        1.96      0.12 o 
   4   0   4      142.43      155.18      1.30 o 
   5   0   4       82.62       79.32      0.75 o 
   6   0   4       14.43       10.06      0.21 o 
   7   0   4       57.49       56.32      0.60 o 
   8   0   4       94.81       88.72      1.07 o 
  -9   1   4        0.00        0.16      0.12 o 
  -8   1   4       60.03       60.56      0.57 o 
  -7   1   4       17.65       17.11      0.19 o 
  -6   1   4      382.68      392.82      2.22 o 
  -5   1   4        4.08        4.72      0.07 o 
  -4   1   4      861.20      876.16      5.20 o 
  -3   1   4      391.48      404.99      2.59 o 
  -2   1   4      357.10      337.00      2.08 o 
  -1   1   4      400.71      375.42      2.04 o 
   0   1   4      523.32      524.34      2.69 o 
   1   1   4      560.27      578.96      3.08 o 
   2   1   4      184.57      181.09      0.96 o 
   3   1   4      940.69      986.57      5.81 o 
   4   1   4        2.07        1.38      0.05 o 
   5   1   4      171.91      192.17      1.81 o 
   6   1   4       32.57       30.34      0.29 o 
   7   1   4        3.52        2.92      0.10 o 
   8   1   4        4.33        4.02      0.14 o 
  -9   2   4       22.07       21.97      0.35 o 
  -8   2   4        5.32        5.31      0.18 o 
  -7   2   4       13.79       13.97      0.19 o 
  -6   2   4       19.72       18.94      0.16 o 
  -5   2   4      456.43      471.18      2.58 o 
  -4   2   4       50.82       48.38      0.29 o 
  -3   2   4     1040.90     1061.98      5.86 o 
  -2   2   4       29.24       28.72      0.20 o 
  -1   2   4       88.34       92.42      0.52 o 
   0   2   4       13.97       17.51      0.12 o 
   1   2   4        0.25        0.08      0.04 o 
   2   2   4      155.63      173.33      0.93 o 
   3   2   4      110.42      103.57      0.57 o 
   4   2   4      204.21      217.28      1.53 o 
   5   2   4      315.45      305.30      1.94 o 
   6   2   4       95.71       97.39      0.69 o 
   7   2   4      147.04      145.23      1.09 o 
   8   2   4       14.25       14.46      0.23 o 
  -8   3   4       44.94       44.60      0.55 o 
  -7   3   4        0.27        0.32      0.09 o 
  -6   3   4        2.03        2.19      0.08 o 
  -5   3   4        4.83        4.29      0.10 o 
  -4   3   4       54.96       58.73      0.38 o 
  -3   3   4       49.28       51.86      0.36 o 
  -2   3   4       97.54      107.80      0.61 o 
  -1   3   4      209.91      204.77      1.18 o 
   0   3   4       65.54       67.77      0.41 o 
   1   3   4      117.88      123.17      0.70 o 
   2   3   4      104.26       92.90      0.58 o 
   3   3   4       14.93       17.79      0.14 o 
   4   3   4      264.94      258.07      1.91 o 
   5   3   4       18.68       16.22      0.19 o 
   6   3   4      301.06      307.30      2.33 o 
   7   3   4       24.30       24.54      0.31 o 
   8   3   4      100.18      105.21      1.35 o 
  -8   4   4        1.72        1.95      0.16 o 
  -7   4   4        0.49        0.57      0.11 o 
  -6   4   4       14.11       16.37      0.26 o 
  -5   4   4        2.55        2.37      0.08 o 
  -4   4   4        3.71        3.90      0.10 o 
  -3   4   4        5.49        5.02      0.10 o 
  -2   4   4       51.44       56.17      0.36 o 
  -1   4   4       74.43       76.18      0.47 o 
   0   4   4       84.40       94.98      0.57 o 
   1   4   4       49.65       58.35      0.37 o 
   2   4   4        5.73        8.39      0.12 o 
   3   4   4        0.99        1.56      0.08 o 
   4   4   4        3.76        3.71      0.11 o 
   5   4   4        0.17        0.60      0.11 o 
   6   4   4        3.66        4.12      0.14 o 
   7   4   4        8.27        9.24      0.24 o 
  -7   5   4       20.65       21.22      0.39 o 
  -6   5   4        0.02        0.14      0.12 o 
  -5   5   4       34.87       32.70      0.39 o 
  -4   5   4        2.85        3.32      0.11 o 
  -3   5   4      108.12      103.97      0.74 o 
  -2   5   4      100.02       95.80      0.68 o 
  -1   5   4      196.03      191.66      1.25 o 
   0   5   4      218.76      224.67      1.45 o 
   1   5   4       78.03       79.48      0.59 o 
   2   5   4       99.64      102.25      0.79 o 
   3   5   4        0.74        0.89      0.09 o 
   4   5   4        1.40        1.75      0.11 o 
   5   5   4        3.79        3.97      0.14 o 
   6   5   4        1.07        0.99      0.14 o 
  -5   6   4       18.87       19.55      0.32 o 
  -4   6   4        0.61        0.39      0.14 o 
  -3   6   4       38.01       37.64      0.47 o 
  -2   6   4        3.94        4.40      0.16 o 
  -1   6   4       47.72       47.74      0.44 o 
   0   6   4        1.70        1.64      0.11 o 
   1   6   4       28.32       28.89      0.33 o 
   2   6   4        0.30        0.49      0.11 o 
   3   6   4        5.50        5.37      0.19 o 
   4   6   4        0.00        0.24      0.16 o 
   5   6   4        0.01        0.07      0.26 o 
  -3   7   4       48.92       52.06      0.64 o 
  -2   7   4        1.14        1.12      0.14 o 
  -1   7   4       83.15       87.59      0.94 o 
   0   7   4        0.23        0.07      0.14 o 
   1   7   4       13.60       14.11      0.29 o 
   2   7   4        0.15        0.33      0.19 o 
  -9   1   5       13.75       13.15      0.21 o 
  -8   1   5       56.86       54.13      0.49 o 
  -7   1   5        4.81        5.48      0.12 o 
  -6   1   5       18.97       16.66      0.15 o 
  -5   1   5       38.59       35.12      0.24 o 
  -4   1   5       23.94       24.61      0.17 o 
  -3   1   5      398.19      407.67      2.80 o 
  -2   1   5        3.51        4.26      0.05 o 
  -1   1   5       19.58       21.15      0.14 o 
   0   1   5     1072.19     1104.86      6.87 o 
   1   1   5      196.12      195.82      0.99 o 
   2   1   5      656.56      700.87      3.76 o 
   3   1   5        8.45        6.22      0.07 o 
   4   1   5       98.54      102.58      0.63 o 
   5   1   5       35.10       34.71      0.30 o 
   6   1   5        0.73        0.85      0.08 o 
   7   1   5       55.88       54.68      0.45 o 
   8   1   5        0.01        0.00      0.12 o 
  -9   2   5       12.62       12.17      0.26 o 
  -8   2   5        0.00        0.00      0.12 o 
  -7   2   5       11.93       11.45      0.17 o 
  -6   2   5       74.78       70.72      0.57 o 
  -5   2   5       36.25       34.55      0.23 o 
  -4   2   5      296.46      285.22      1.48 o 
  -3   2   5      369.73      369.26      2.13 o 
  -2   2   5       94.65       93.40      0.57 o 
  -1   2   5       42.09       44.77      0.27 o 
   0   2   5      119.38      133.27      0.73 o 
   1   2   5      431.33      464.51      2.53 o 
   2   2   5       44.63       49.13      0.29 o 
   3   2   5      316.15      327.89      1.85 o 
   4   2   5       34.87       31.72      0.23 o 
   5   2   5       38.01       37.21      0.32 o 
   6   2   5       66.61       68.20      0.53 o 
   7   2   5        2.90        3.05      0.11 o 
   8   2   5       10.42       10.89      0.22 o 
  -8   3   5       10.39       10.32      0.24 o 
  -7   3   5      226.90      220.19      1.92 o 
  -6   3   5       26.97       26.34      0.23 o 
  -5   3   5      336.80      326.84      2.12 o 
  -4   3   5        0.72        1.36      0.06 o 
  -3   3   5        4.85        3.72      0.07 o 
  -2   3   5       27.12       24.00      0.17 o 
  -1   3   5      447.35      468.01      3.14 o 
   0   3   5       30.82       30.17      0.20 o 
   1   3   5      439.14      454.08      2.75 o 
   2   3   5      353.31      353.05      2.12 o 
   3   3   5       44.72       43.87      0.32 o 
   4   3   5      210.61      208.17      1.29 o 
   5   3   5        2.88        2.72      0.09 o 
   6   3   5        3.74        4.34      0.19 o 
   7   3   5       25.36       24.06      0.31 o 
  -8   4   5        9.50        8.82      0.25 o 
  -7   4   5        0.11        0.00      0.11 o 
  -6   4   5       54.34       52.31      0.49 o 
  -5   4   5       47.64       50.06      0.39 o 
  -4   4   5        0.06        0.17      0.07 o 
  -3   4   5      285.72      274.51      1.79 o 
  -2   4   5      169.17      165.11      1.08 o 
  -1   4   5      307.00      288.14      1.77 o 
   0   4   5      205.08      202.24      1.18 o 
   1   4   5       30.93       26.63      0.21 o 
   2   4   5        0.01        0.00      0.06 o 
   3   4   5       13.35       15.54      0.18 o 
   4   4   5       47.53       51.68      0.43 o 
   5   4   5        2.03        2.43      0.10 o 
   6   4   5        9.03        9.61      0.19 o 
   7   4   5        8.07        8.70      0.24 o 
  -7   5   5        1.29        1.55      0.16 o 
  -6   5   5       17.45       19.25      0.32 o 
  -5   5   5        1.85        2.16      0.13 o 
  -4   5   5      163.62      172.05      1.20 o 
  -3   5   5       27.28       26.52      0.24 o 
  -2   5   5      170.26      172.36      1.18 o 
  -1   5   5       74.35       67.55      0.50 o 
   0   5   5       23.87       22.23      0.22 o 
   1   5   5        9.21        9.22      0.14 o 
   2   5   5        0.70        0.33      0.10 o 
   3   5   5       27.46       28.35      0.32 o 
   4   5   5       11.42        9.64      0.21 o 
   5   5   5       67.90       70.23      0.77 o 
   6   5   5       19.90       18.94      0.37 o 
  -5   6   5        0.00        0.10      0.13 o 
  -4   6   5        0.12        0.00      0.19 o 
  -3   6   5        1.55        1.74      0.14 o 
  -2   6   5       10.87       11.31      0.20 o 
  -1   6   5       71.25       70.14      0.60 o 
   0   6   5       32.56       32.85      0.36 o 
   1   6   5      127.60      128.39      1.21 o 
   2   6   5       14.84       15.71      0.25 o 
   3   6   5       13.33       13.72      0.24 o 
   4   6   5        0.00        0.02      0.15 o 
  -2   7   5        0.25        0.43      0.14 o 
  -1   7   5        4.26        4.09      0.17 o 
   0   7   5        6.46        5.11      0.18 o 
   1   7   5        1.56        2.01      0.16 o 
  -9   0   6       32.15       32.84      0.51 o 
  -8   0   6      166.90      167.91      1.80 o 
  -7   0   6        0.58        0.65      0.09 o 
  -6   0   6      478.90      495.42      4.18 o 
  -5   0   6       39.25       37.45      0.34 o 
  -4   0   6      715.70      730.09      5.67 o 
  -3   0   6       89.53       90.57      0.91 o 
  -2   0   6     1168.63     1227.13     15.04 o 
  -1   0   6        0.51        0.38      0.08 o 
   0   0   6     1344.42     1325.75     12.46 o 
   1   0   6       11.60        8.65      0.10 o 
   2   0   6      667.49      674.69      4.99 o 
   3   0   6        2.47        1.58      0.06 o 
   4   0   6        2.52        3.49      0.12 o 
   5   0   6       10.52        9.65      0.19 o 
   6   0   6       58.92       61.36      0.73 o 
   7   0   6        2.63        1.63      0.12 o 
   8   0   6       19.74       22.25      0.38 o 
  -9   1   6        0.74        0.97      0.11 o 
  -8   1   6        0.56        0.52      0.09 o 
  -7   1   6        4.33        4.57      0.11 o 
  -6   1   6        0.22        0.10      0.06 o 
  -5   1   6        2.65        2.72      0.07 o 
  -4   1   6       10.70       10.93      0.11 o 
  -3   1   6        1.11        1.85      0.05 o 
  -2   1   6      153.43      167.01      1.10 o 
  -1   1   6        6.38        7.26      0.08 o 
   0   1   6      504.19      560.09      3.15 o 
   1   1   6        2.95        3.95      0.06 o 
   2   1   6      409.01      424.56      2.14 o 
   3   1   6       18.84       25.21      0.17 o 
   4   1   6      143.57      137.36      0.86 o 
   5   1   6        0.13        0.33      0.08 o 
   6   1   6       30.81       27.35      0.28 o 
   7   1   6        1.47        1.19      0.11 o 
   8   1   6        8.25        6.69      0.19 o 
  -9   2   6        0.93        0.86      0.14 o 
  -8   2   6       82.79       81.41      1.11 o 
  -7   2   6       17.91       17.40      0.21 o 
  -6   2   6       46.76       47.36      0.37 o 
  -5   2   6      300.27      306.45      1.88 o 
  -4   2   6        1.05        1.19      0.04 o 
  -3   2   6      561.01      586.52      5.72 o 
  -2   2   6       17.57       18.94      0.13 o 
  -1   2   6      360.54      400.13      2.02 o 
   0   2   6       28.02       27.89      0.16 o 
   1   2   6       98.00      105.81      0.56 o 
   2   2   6        4.45        4.51      0.07 o 
   3   2   6       45.31       42.69      0.28 o 
   4   2   6       29.39       27.28      0.23 o 
   5   2   6       18.42       17.35      0.19 o 
   6   2   6       91.61       89.72      0.67 o 
   7   2   6        1.43        1.78      0.10 o 
   8   2   6       48.46       51.96      0.54 o 
  -8   3   6        4.89        4.77      0.21 o 
  -7   3   6        4.10        4.94      0.14 o 
  -6   3   6       78.91       74.81      0.64 o 
  -5   3   6       24.21       22.20      0.19 o 
  -4   3   6      259.39      267.27      1.67 o 
  -3   3   6       56.40       50.56      0.33 o 
  -2   3   6      254.80      276.11      1.52 o 
  -1   3   6       11.32       10.32      0.09 o 
   0   3   6        6.20        7.37      0.09 o 
   1   3   6        9.71        9.30      0.10 o 
   2   3   6       56.55       58.78      0.40 o 
   3   3   6        3.33        2.45      0.07 o 
   4   3   6       21.45       19.91      0.21 o 
   5   3   6       59.02       54.39      0.44 o 
   6   3   6        9.51        8.07      0.17 o 
   7   3   6       42.36       40.80      0.45 o 
  -8   4   6        0.04        0.43      0.14 o 
  -7   4   6        0.44        0.86      0.13 o 
  -6   4   6        8.02        7.51      0.13 o 
  -5   4   6        8.99        8.17      0.13 o 
  -4   4   6        0.04        0.07      0.08 o 
  -3   4   6      180.90      167.78      1.11 o 
  -2   4   6       31.53       35.73      0.25 o 
  -1   4   6      388.72      361.31      2.34 o 
   0   4   6       21.17       22.39      0.19 o 
   1   4   6       87.72       77.86      0.52 o 
   2   4   6        7.84        7.94      0.14 o 
   3   4   6        0.60        0.48      0.08 o 
   4   4   6       51.47       54.35      0.48 o 
   5   4   6        0.20        0.00      0.10 o 
   6   4   6       31.64       32.60      0.38 o 
   7   4   6        4.93        6.46      0.26 o 
  -7   5   6       10.01       10.40      0.45 o 
  -6   5   6        2.25        2.49      0.12 o 
  -5   5   6       25.29       28.97      0.34 o 
  -4   5   6       49.50       49.25      0.39 o 
  -3   5   6       20.04       21.41      0.21 o 
  -2   5   6      229.89      218.76      1.48 o 
  -1   5   6       24.04       24.21      0.22 o 
   0   5   6      202.39      191.73      1.32 o 
   1   5   6       97.97      102.49      0.79 o 
   2   5   6       20.62       18.78      0.24 o 
   3   5   6      145.54      158.82      1.32 o 
   4   5   6        2.95        3.14      0.24 o 
   5   5   6       69.44       77.89      0.84 o 
  -5   6   6        4.09        4.09      0.16 o 
  -4   6   6        6.08        7.13      0.20 o 
  -3   6   6        8.83        8.49      0.22 o 
  -2   6   6        9.34        9.75      0.17 o 
  -1   6   6       14.32       13.39      0.20 o 
   0   6   6        1.63        1.96      0.12 o 
   1   6   6       14.82       14.43      0.25 o 
   2   6   6        0.87        0.97      0.13 o 
   3   6   6       10.75       11.39      0.23 o 
   4   6   6        5.08        5.40      0.21 o 
  -2   7   6       17.06       18.37      0.29 o 
  -1   7   6        2.01        1.84      0.15 o 
   0   7   6       15.51       16.47      0.27 o 
   1   7   6       10.75       10.75      0.26 o 
  -9   1   7        6.98        6.95      0.18 o 
  -8   1   7        1.81        2.12      0.09 o 
  -7   1   7       18.52       16.54      0.18 o 
  -6   1   7       83.28       88.64      0.76 o 
  -5   1   7        5.54        4.83      0.13 o 
  -4   1   7      416.27      442.63      2.99 o 
  -3   1   7       34.76       38.87      0.25 o 
  -2   1   7      214.29      229.66      1.45 o 
  -1   1   7      630.61      668.60      3.59 o 
   0   1   7       60.42       62.57      0.34 o 
   1   1   7      316.51      329.71      1.66 o 
   2   1   7      116.94      117.85      0.62 o 
   3   1   7        4.93        6.88      0.08 o 
   4   1   7      198.91      190.57      1.27 o 
   5   1   7       20.81       17.35      0.19 o 
   6   1   7       71.03       68.85      0.53 o 
   7   1   7       15.23       14.24      0.21 o 
   8   1   7        0.22        0.12      0.12 o 
  -9   2   7       17.86       18.62      0.40 o 
  -8   2   7       27.86       28.16      0.32 o 
  -7   2   7       17.81       17.49      0.21 o 
  -6   2   7       72.15       74.66      0.71 o 
  -5   2   7        0.00        0.17      0.05 o 
  -4   2   7       12.84       11.50      0.13 o 
  -3   2   7        5.79        3.35      0.07 o 
  -2   2   7      266.62      287.21      1.64 o 
  -1   2   7      235.53      233.55      1.18 o 
   0   2   7      782.28      812.36      4.35 o 
   1   2   7      309.48      317.05      1.60 o 
   2   2   7      280.47      304.07      1.80 o 
   3   2   7        6.29        6.63      0.10 o 
   4   2   7       50.66       59.26      0.44 o 
   5   2   7       59.23       60.91      0.48 o 
   6   2   7       23.27       25.32      0.26 o 
   7   2   7       41.91       44.27      0.43 o 
  -8   3   7        8.59        7.90      0.20 o 
  -7   3   7       50.99       51.34      0.47 o 
  -6   3   7       15.02       13.64      0.17 o 
  -5   3   7       28.17       29.25      0.26 o 
  -4   3   7        0.06        0.06      0.04 o 
  -3   3   7       24.80       25.45      0.20 o 
  -2   3   7        4.78        4.41      0.07 o 
  -1   3   7       29.53       38.73      0.23 o 
   0   3   7       15.47       15.64      0.12 o 
   1   3   7       19.46       13.14      0.13 o 
   2   3   7       81.53       80.49      0.52 o 
   3   3   7       97.01       84.72      0.59 o 
   4   3   7       10.98       10.11      0.15 o 
   5   3   7        8.12        7.88      0.15 o 
   6   3   7        6.62        7.57      0.19 o 
   7   3   7        6.79        8.31      0.20 o 
  -8   4   7        0.14        0.22      0.24 o 
  -7   4   7       27.26       24.48      0.40 o 
  -6   4   7        0.16        0.27      0.08 o 
  -5   4   7       15.53       13.95      0.16 o 
  -4   4   7       14.70       11.57      0.14 o 
  -3   4   7        0.05        0.18      0.06 o 
  -2   4   7       14.56       13.57      0.19 o 
  -1   4   7        1.58        1.99      0.07 o 
   0   4   7       20.46       17.67      0.17 o 
   1   4   7        4.64        3.84      0.11 o 
   2   4   7      138.08      126.47      0.95 o 
   3   4   7       13.70       14.49      0.22 o 
   4   4   7       70.80       70.65      0.66 o 
   5   4   7        0.17        0.26      0.16 o 
   6   4   7        1.55        1.64      0.14 o 
  -6   5   7        0.36        0.47      0.12 o 
  -5   5   7        0.39        0.47      0.09 o 
  -4   5   7        0.50        0.65      0.08 o 
  -3   5   7        2.42        3.12      0.10 o 
  -2   5   7        2.79        2.43      0.08 o 
  -1   5   7        7.92        9.15      0.15 o 
   0   5   7        3.13        2.37      0.09 o 
   1   5   7        6.23        5.93      0.14 o 
   2   5   7        2.09        1.63      0.11 o 
   3   5   7        5.18        5.26      0.16 o 
   4   5   7       12.76       10.31      0.24 o 
   5   5   7        0.51        0.80      0.16 o 
  -5   6   7       41.09       44.38      0.50 o 
  -4   6   7       19.30       19.45      0.27 o 
  -3   6   7       11.52       13.13      0.23 o 
  -2   6   7       63.29       64.67      0.55 o 
  -1   6   7        0.01        0.02      0.10 o 
   0   6   7       31.99       30.73      0.36 o 
   1   6   7        2.16        2.60      0.15 o 
   2   6   7        1.05        0.84      0.14 o 
   3   6   7       18.71       16.97      0.30 o 
   4   6   7        1.15        1.25      0.19 o 
  -1   7   7        5.59        5.39      0.19 o 
   0   7   7        0.05        0.00      0.18 o 
  -9   0   8       28.50       29.33      0.50 o 
  -8   0   8        0.62        0.96      0.13 o 
  -7   0   8        1.78        1.78      0.10 o 
  -6   0   8       54.88       52.63      0.59 o 
  -5   0   8       16.88       16.04      0.20 o 
  -4   0   8      394.16      400.07      3.56 o 
  -3   0   8        0.26        0.25      0.06 o 
  -2   0   8      339.10      366.58      4.26 o 
  -1   0   8       22.88       24.61      0.32 o 
   0   0   8       59.82       61.32      0.57 o 
   1   0   8       23.83       21.82      0.20 o 
   2   0   8      126.80      142.39      1.13 o 
   3   0   8        1.87        2.70      0.10 o 
   4   0   8        2.01        2.88      0.11 o 
   5   0   8        1.03        1.16      0.12 o 
   6   0   8       14.63       15.35      0.25 o 
   7   0   8        0.31        0.36      0.14 o 
   8   0   8        0.10        0.00      0.18 o 
  -9   1   8        5.94        5.99      0.20 o 
  -8   1   8       23.90       24.30      0.23 o 
  -7   1   8        1.71        1.88      0.08 o 
  -6   1   8       21.46       21.62      0.19 o 
  -5   1   8        0.04        0.04      0.06 o 
  -4   1   8        2.59        2.81      0.06 o 
  -3   1   8        0.01        0.12      0.04 o 
  -2   1   8       23.50       22.89      0.17 o 
  -1   1   8      147.37      155.36      0.87 o 
   0   1   8        4.87        4.27      0.07 o 
   1   1   8      416.95      454.84      2.54 o 
   2   1   8        0.15        0.16      0.03 o 
   3   1   8      168.67      180.23      1.04 o 
   4   1   8        6.14        5.59      0.11 o 
   5   1   8       16.88       15.22      0.18 o 
   6   1   8        0.36        0.27      0.08 o 
   7   1   8        0.15        0.00      0.10 o 
  -9   2   8        0.07        0.00      0.13 o 
  -8   2   8        0.62        0.79      0.09 o 
  -7   2   8       45.91       46.45      0.64 o 
  -6   2   8        4.98        5.15      0.11 o 
  -5   2   8      145.62      152.21      1.00 o 
  -4   2   8       32.72       34.49      0.29 o 
  -3   2   8       16.27       20.11      0.15 o 
  -2   2   8       82.76       99.67      0.58 o 
  -1   2   8       11.46       10.13      0.08 o 
   0   2   8      163.54      197.72      1.10 o 
   1   2   8       35.68       33.56      0.19 o 
   2   2   8      194.69      206.00      1.10 o 
   3   2   8      176.21      164.51      1.08 o 
   4   2   8      174.39      166.76      1.13 o 
   5   2   8      139.95      135.49      0.98 o 
   6   2   8       51.24       49.41      0.47 o 
   7   2   8        5.13        4.56      0.16 o 
  -8   3   8       28.34       28.23      0.47 o 
  -7   3   8       47.64       48.97      0.58 o 
  -6   3   8      133.33      130.21      1.11 o 
  -5   3   8       88.63       86.59      0.64 o 
  -4   3   8      111.32      112.58      0.78 o 
  -3   3   8       94.40       91.16      0.58 o 
  -2   3   8        5.63        5.70      0.08 o 
  -1   3   8      148.58      150.22      0.81 o 
   0   3   8       77.43       76.82      0.48 o 
   1   3   8      135.94      129.61      0.83 o 
   2   3   8        0.51        0.67      0.06 o 
   3   3   8      153.86      143.32      1.00 o 
   4   3   8       37.46       37.06      0.33 o 
   5   3   8       45.30       46.00      0.40 o 
   6   3   8       20.74       19.04      0.28 o 
   7   3   8        0.01        0.26      0.15 o 
  -7   4   8       59.35       59.80      0.55 o 
  -6   4   8      110.86      113.69      0.96 o 
  -5   4   8       67.66       66.25      0.54 o 
  -4   4   8       68.74       69.22      0.51 o 
  -3   4   8       16.92       13.31      0.14 o 
  -2   4   8      101.04       97.76      0.64 o 
  -1   4   8       63.15       62.96      0.46 o 
   0   4   8      263.54      249.32      1.63 o 
   1   4   8      239.87      230.07      1.68 o 
   2   4   8      261.25      245.70      1.80 o 
   3   4   8      171.01      164.97      1.33 o 
   4   4   8       56.17       54.54      0.53 o 
   5   4   8       42.83       41.68      0.50 o 
   6   4   8        2.71        2.40      0.15 o 
  -6   5   8        4.06        4.63      0.19 o 
  -5   5   8       27.29       27.52      0.28 o 
  -4   5   8       20.91       19.69      0.21 o 
  -3   5   8       84.20       83.33      0.61 o 
  -2   5   8       28.39       27.82      0.24 o 
  -1   5   8       16.65       16.01      0.20 o 
   0   5   8        3.63        4.37      0.12 o 
   1   5   8       26.47       25.12      0.26 o 
   2   5   8        4.56        3.54      0.12 o 
   3   5   8       40.98       39.90      0.60 o 
   4   5   8        4.92        4.71      0.18 o 
   5   5   8        5.88        5.69      0.21 o 
  -5   6   8        6.38        5.87      0.24 o 
  -4   6   8        0.46        0.49      0.16 o 
  -3   6   8        3.07        2.84      0.13 o 
  -2   6   8        1.07        0.64      0.11 o 
  -1   6   8        1.63        1.86      0.12 o 
   0   6   8        0.16        0.05      0.15 o 
   1   6   8        3.17        3.50      0.16 o 
   2   6   8        0.97        1.16      0.15 o 
   3   6   8        3.29        2.79      0.17 o 
  -9   1   9        7.30        6.70      0.45 o 
  -8   1   9       35.83       35.28      0.60 o 
  -7   1   9       11.47       10.97      0.14 o 
  -6   1   9        0.01        0.04      0.07 o 
  -5   1   9       19.29       19.68      0.16 o 
  -4   1   9        6.05        7.42      0.09 o 
  -3   1   9      210.80      213.68      1.27 o 
  -2   1   9      179.55      175.77      1.16 o 
  -1   1   9      444.22      448.78      2.49 o 
   0   1   9      174.33      171.07      0.92 o 
   1   1   9       31.12       28.84      0.18 o 
   2   1   9        9.65        8.02      0.08 o 
   3   1   9       48.60       46.07      0.30 o 
   4   1   9      143.14      142.07      0.97 o 
   5   1   9      118.07      113.47      0.83 o 
   6   1   9       43.73       48.66      0.42 o 
   7   1   9       30.91       31.67      0.37 o 
  -8   2   9        0.12        0.15      0.09 o 
  -7   2   9       34.78       31.84      0.49 o 
  -6   2   9        0.01        0.00      0.07 o 
  -5   2   9      207.91      198.95      1.52 o 
  -4   2   9       46.60       45.86      0.38 o 
  -3   2   9      124.33      120.35      0.75 o 
  -2   2   9      120.28      121.37      0.73 o 
  -1   2   9       29.89       28.49      0.24 o 
   0   2   9       23.78       22.22      0.16 o 
   1   2   9       68.96       68.50      0.38 o 
   2   2   9      390.18      377.32      2.16 o 
   3   2   9        7.70        8.58      0.11 o 
   4   2   9      355.84      346.48      2.50 o 
   5   2   9       43.56       44.99      0.37 o 
   6   2   9       74.95       74.27      0.64 o 
   7   2   9        5.39        5.78      0.22 o 
  -8   3   9        0.16        0.11      0.09 o 
  -7   3   9       71.44       69.72      0.76 o 
  -6   3   9       35.52       32.65      0.30 o 
  -5   3   9        4.34        3.48      0.11 o 
  -4   3   9       90.19       78.44      0.56 o 
  -3   3   9      236.24      227.53      1.48 o 
  -2   3   9        0.07        0.23      0.05 o 
  -1   3   9      105.28      105.49      0.58 o 
   0   3   9      200.36      205.32      1.29 o 
   1   3   9       22.43       20.15      0.18 o 
   2   3   9      157.59      146.89      1.04 o 
   3   3   9       62.65       61.01      0.47 o 
   4   3   9        1.13        0.66      0.10 o 
   5   3   9        0.19        0.01      0.10 o 
   6   3   9       28.67       30.36      0.41 o 
  -7   4   9        5.28        6.37      0.15 o 
  -6   4   9        2.23        2.96      0.11 o 
  -5   4   9       79.62       78.61      0.66 o 
  -4   4   9      122.33      115.47      0.90 o 
  -3   4   9       97.39       95.17      0.66 o 
  -2   4   9      265.11      252.59      1.65 o 
  -1   4   9        2.43        2.27      0.08 o 
   0   4   9       26.98       25.70      0.24 o 
   1   4   9       26.20       26.34      0.25 o 
   2   4   9       22.22       23.22      0.24 o 
   3   4   9        4.18        3.48      0.12 o 
   4   4   9        7.60        8.04      0.19 o 
   5   4   9       21.93       25.04      0.36 o 
   6   4   9        9.88        9.94      0.24 o 
  -6   5   9       27.86       30.64      0.31 o 
  -5   5   9        5.69        6.60      0.23 o 
  -4   5   9       27.18       27.75      0.29 o 
  -3   5   9       11.28       10.60      0.16 o 
  -2   5   9        4.90        4.06      0.11 o 
  -1   5   9       38.47       39.40      0.34 o 
   0   5   9       51.47       50.06      0.45 o 
   1   5   9        2.00        2.24      0.10 o 
   2   5   9       12.90       13.48      0.24 o 
   3   5   9       11.08       11.64      0.23 o 
   4   5   9        3.81        3.64      0.16 o 
  -4   6   9       31.53       33.27      0.33 o 
  -3   6   9       40.01       42.93      0.53 o 
  -2   6   9        0.22        0.31      0.10 o 
  -1   6   9      170.25      178.22      1.45 o 
   0   6   9       11.15       12.40      0.26 o 
   1   6   9      115.13      121.66      1.24 o 
   2   6   9        2.93        3.71      0.17 o 
   3   6   9       13.28       14.62      0.28 o 
  -9   0  10        0.03        0.34      0.19 o 
  -8   0  10      145.15      138.37      1.86 o 
  -7   0  10        0.37        0.86      0.12 o 
  -6   0  10      445.54      435.14      5.10 o 
  -5   0  10       91.70       89.09      0.83 o 
  -4   0  10      707.90      724.07      5.98 o 
  -3   0  10      779.72      809.42      8.32 o 
  -2   0  10      795.79      850.75      8.74 o 
  -1   0  10      241.36      245.00      1.92 o 
   0   0  10      651.95      702.69      4.92 o 
   1   0  10      150.78      143.88      1.21 o 
   2   0  10      332.27      344.63      2.85 o 
   3   0  10      427.48      400.68      3.32 o 
   4   0  10       84.73       77.77      0.80 o 
   5   0  10      142.65      143.95      1.57 o 
   6   0  10       11.14        9.10      0.53 o 
   7   0  10        3.74        4.60      0.21 o 
  -9   1  10        2.23        1.64      0.15 o 
  -8   1  10       22.03       23.48      0.30 o 
  -7   1  10       51.25       51.62      0.44 o 
  -6   1  10        0.44        0.23      0.06 o 
  -5   1  10       98.84      101.85      0.75 o 
  -4   1  10      166.11      162.94      1.18 o 
  -3   1  10       31.37       33.41      0.28 o 
  -2   1  10      400.02      402.29      2.72 o 
  -1   1  10        1.77        1.24      0.06 o 
   0   1  10       34.40       31.34      0.20 o 
   1   1  10        5.44        7.49      0.08 o 
   2   1  10       20.10       17.66      0.14 o 
   3   1  10       53.09       50.10      0.32 o 
   4   1  10       22.80       21.06      0.22 o 
   5   1  10       76.18       70.21      0.57 o 
   6   1  10        0.64        0.77      0.10 o 
   7   1  10       23.12       24.60      0.42 o 
  -8   2  10        3.07        3.70      0.13 o 
  -7   2  10        0.04        0.24      0.07 o 
  -6   2  10       48.92       50.56      0.43 o 
  -5   2  10        7.18        6.41      0.11 o 
  -4   2  10       27.77       27.88      0.23 o 
  -3   2  10        2.45        2.12      0.07 o 
  -2   2  10       71.84       74.19      0.46 o 
  -1   2  10       57.08       61.35      0.39 o 
   0   2  10      181.53      179.92      1.10 o 
   1   2  10       82.27       85.85      0.53 o 
   2   2  10        8.00        8.73      0.11 o 
   3   2  10       23.38       24.58      0.22 o 
   4   2  10       54.33       49.27      0.55 o 
   5   2  10        7.28        7.85      0.18 o 
   6   2  10       46.90       45.73      0.53 o 
   7   2  10        9.11       10.56      0.27 o 
  -8   3  10        5.46        3.99      0.13 o 
  -7   3  10       75.77       79.43      0.69 o 
  -6   3  10       20.37       17.38      0.19 o 
  -5   3  10      116.47      118.49      0.93 o 
  -4   3  10        0.65        0.89      0.06 o 
  -3   3  10       32.79       30.24      0.25 o 
  -2   3  10      185.79      189.52      1.13 o 
  -1   3  10        7.08        8.84      0.10 o 
   0   3  10      415.88      403.64      2.61 o 
   1   3  10        2.88        3.71      0.10 o 
   2   3  10      228.64      219.24      1.53 o 
   3   3  10        7.64        7.55      0.14 o 
   4   3  10       63.38       62.02      0.53 o 
   5   3  10        5.63        5.15      0.17 o 
   6   3  10       17.63       20.39      0.32 o 
  -7   4  10        0.06        0.09      0.09 o 
  -6   4  10       22.61       23.32      0.25 o 
  -5   4  10        3.39        3.25      0.11 o 
  -4   4  10        0.05        0.10      0.07 o 
  -3   4  10        0.89        0.74      0.11 o 
  -2   4  10        0.18        0.16      0.07 o 
  -1   4  10       22.21       22.51      0.20 o 
   0   4  10       16.38       16.09      0.18 o 
   1   4  10       49.96       47.47      0.40 o 
   2   4  10       32.66       30.67      0.35 o 
   3   4  10       13.81       11.90      0.21 o 
   4   4  10        2.00        2.02      0.13 o 
   5   4  10        0.99        1.50      0.20 o 
  -6   5  10        2.15        2.76      0.16 o 
  -5   5  10       10.54       12.27      0.19 o 
  -4   5  10        0.01        0.00      0.10 o 
  -3   5  10        6.27        7.40      0.14 o 
  -2   5  10        0.03        0.00      0.09 o 
  -1   5  10       48.07       53.13      0.46 o 
   0   5  10        4.30        3.70      0.13 o 
   1   5  10       93.28       98.79      0.93 o 
   2   5  10        5.73        5.37      0.17 o 
   3   5  10       22.80       24.25      0.35 o 
   4   5  10        0.01        0.16      0.13 o 
  -4   6  10        7.35        8.81      0.28 o 
  -3   6  10        1.32        1.85      0.11 o 
  -2   6  10       13.06       14.24      0.20 o 
  -1   6  10        0.08        0.10      0.11 o 
   0   6  10       16.97       18.43      0.30 o 
   1   6  10        2.84        3.78      0.17 o 
   2   6  10       12.72       13.80      0.27 o 
  -8   1  11       47.36       45.19      0.49 o 
  -7   1  11        0.23        0.27      0.08 o 
  -6   1  11      119.39      118.93      1.01 o 
  -5   1  11        0.04        0.07      0.09 o 
  -4   1  11       44.10       46.88      0.35 o 
  -3   1  11       15.06       18.99      0.18 o 
  -2   1  11        0.45        0.92      0.05 o 
  -1   1  11       27.48       31.34      0.22 o 
   0   1  11        9.94        8.50      0.11 o 
   1   1  11        0.14        0.33      0.07 o 
   2   1  11      117.12      107.19      0.65 o 
   3   1  11        7.47        6.72      0.17 o 
   4   1  11       45.82       45.69      0.40 o 
   5   1  11        1.68        1.60      0.11 o 
   6   1  11        2.17        2.26      0.13 o 
  -8   2  11        2.70        2.71      0.14 o 
  -7   2  11       48.23       48.58      0.51 o 
  -6   2  11        3.00        2.42      0.08 o 
  -5   2  11       35.26       36.84      0.42 o 
  -4   2  11        1.63        3.28      0.11 o 
  -3   2  11        7.94        7.78      0.12 o 
  -2   2  11        4.12        8.48      0.09 o 
  -1   2  11      104.58      106.71      0.68 o 
   0   2  11        0.38        0.00      0.05 o 
   1   2  11       13.65       14.51      0.13 o 
   2   2  11        4.57        3.68      0.09 o 
   3   2  11        6.90        8.19      0.12 o 
   4   2  11        5.22        4.76      0.14 o 
   5   2  11        0.03        0.12      0.10 o 
   6   2  11       33.49       35.18      0.45 o 
  -8   3  11        1.90        2.20      0.11 o 
  -7   3  11        1.26        0.96      0.09 o 
  -6   3  11       28.33       28.55      0.27 o 
  -5   3  11        1.00        1.19      0.06 o 
  -4   3  11       64.59       63.60      0.57 o 
  -3   3  11       17.05       13.44      0.16 o 
  -2   3  11        9.71        8.98      0.11 o 
  -1   3  11      218.63      192.90      1.20 o 
   0   3  11       18.34       19.35      0.17 o 
   1   3  11      314.90      285.17      1.97 o 
   2   3  11       24.24       21.70      0.21 o 
   3   3  11       80.38       79.84      0.61 o 
   4   3  11        4.00        2.56      0.12 o 
   5   3  11        0.12        0.20      0.12 o 
   6   3  11        1.01        1.16      0.15 o 
  -7   4  11       56.10       58.63      0.68 o 
  -6   4  11        0.42        0.58      0.10 o 
  -5   4  11       22.46       23.89      0.29 o 
  -4   4  11       16.68       16.46      0.19 o 
  -3   4  11        2.59        2.30      0.10 o 
  -2   4  11        3.56        4.71      0.12 o 
  -1   4  11        1.14        0.81      0.07 o 
   0   4  11       10.18        6.93      0.13 o 
   1   4  11        5.08        5.06      0.13 o 
   2   4  11       10.94        9.22      0.16 o 
   3   4  11        0.46        0.75      0.18 o 
   4   4  11        0.03        0.22      0.19 o 
   5   4  11       10.63       12.37      0.28 o 
  -5   5  11        1.36        1.80      0.10 o 
  -4   5  11       25.41       26.36      0.28 o 
  -3   5  11       17.80       18.09      0.22 o 
  -2   5  11        9.04        7.95      0.17 o 
  -1   5  11       89.21       97.29      0.89 o 
   0   5  11        0.04        0.19      0.10 o 
   1   5  11       71.85       77.06      0.69 o 
   2   5  11       10.81       10.53      0.21 o 
   3   5  11       18.98       17.96      0.30 o 
  -3   6  11       10.65       12.39      0.22 o 
  -2   6  11        0.92        1.02      0.11 o 
  -1   6  11       11.40       12.83      0.27 o 
   0   6  11       28.08       31.63      0.42 o 
   1   6  11       12.20       11.70      0.44 o 
  -8   0  12        0.31        0.00      0.17 o 
  -7   0  12        3.19        2.21      0.13 o 
  -6   0  12        0.03        0.10      0.10 o 
  -5   0  12       15.96       18.67      0.24 o 
  -4   0  12        1.90        1.31      0.09 o 
  -3   0  12       25.35       27.12      0.67 o 
  -2   0  12       36.52       36.50      0.40 o 
  -1   0  12       69.51       71.53      0.62 o 
   0   0  12       67.02       67.72      0.66 o 
   1   0  12      376.01      356.81      3.47 o 
   2   0  12       49.54       48.90      0.55 o 
   3   0  12      259.05      239.85      3.58 o 
   4   0  12        0.12        0.33      0.32 o 
   5   0  12       48.26       47.19      0.76 o 
   6   0  12        8.35        8.93      0.33 o 
  -8   1  12        2.92        3.02      0.12 o 
  -7   1  12       48.78       46.55      0.44 o 
  -6   1  12        5.92        5.42      0.15 o 
  -5   1  12       70.75       66.01      0.53 o 
  -4   1  12       16.80       15.33      0.19 o 
  -3   1  12       65.14       64.06      0.58 o 
  -2   1  12      130.55      132.35      0.97 o 
  -1   1  12       46.68       48.52      0.39 o 
   0   1  12      343.64      340.92      2.18 o 
   1   1  12       26.09       25.58      0.19 o 
   2   1  12      259.41      246.26      1.67 o 
   3   1  12        3.50        2.32      0.09 o 
   4   1  12       67.55       64.06      0.60 o 
   5   1  12        9.22       11.26      0.33 o 
   6   1  12       16.91       16.01      0.32 o 
  -8   2  12       25.65       23.63      0.27 o 
  -7   2  12        3.53        4.12      0.13 o 
  -6   2  12       56.10       50.65      0.46 o 
  -5   2  12       44.67       44.69      0.54 o 
  -4   2  12       15.83       13.04      0.17 o 
  -3   2  12      159.28      158.40      1.25 o 
  -2   2  12        1.62        1.80      0.07 o 
  -1   2  12       56.19       49.64      0.41 o 
   0   2  12        5.77        4.76      0.11 o 
   1   2  12        3.65        4.86      0.09 o 
   2   2  12        1.97        1.64      0.08 o 
   3   2  12       52.49       51.23      0.42 o 
   4   2  12        2.79        1.84      0.11 o 
   5   2  12       11.63       11.80      0.30 o 
   6   2  12        4.05        5.46      0.20 o 
  -7   3  12        3.08        2.68      0.10 o 
  -6   3  12        0.76        0.48      0.08 o 
  -5   3  12        1.79        1.81      0.08 o 
  -4   3  12       19.38       22.28      0.24 o 
  -3   3  12        4.35        4.80      0.18 o 
  -2   3  12       26.18       26.18      0.30 o 
  -1   3  12       22.63       22.86      0.21 o 
   0   3  12       10.53       13.21      0.19 o 
   1   3  12       42.29       42.10      0.36 o 
   2   3  12       85.20       87.64      0.68 o 
   3   3  12       22.98       24.11      0.27 o 
   4   3  12       49.24       46.56      0.47 o 
   5   3  12        0.22        0.33      0.14 o 
  -6   4  12        4.67        4.60      0.13 o 
  -5   4  12        6.48        7.53      0.18 o 
  -4   4  12        0.29        0.17      0.08 o 
  -3   4  12       34.39       34.80      0.37 o 
  -2   4  12       62.12       70.91      0.68 o 
  -1   4  12       43.64       40.60      0.45 o 
   0   4  12      140.55      143.67      1.19 o 
   1   4  12       20.31       18.19      0.21 o 
   2   4  12       32.21       31.44      0.33 o 
   3   4  12        4.64        4.46      0.18 o 
   4   4  12        3.42        3.64      0.16 o 
  -5   5  12       75.85       77.00      0.95 o 
  -4   5  12       33.93       35.77      0.35 o 
  -3   5  12       31.36       30.45      0.35 o 
  -2   5  12       20.38       18.71      0.27 o 
  -1   5  12        1.50        1.79      0.15 o 
   0   5  12        7.41        6.05      0.17 o 
   1   5  12        2.09        1.62      0.12 o 
   2   5  12        1.18        0.87      0.13 o 
   3   5  12        7.81       10.04      0.24 o 
  -2   6  12        7.01        7.73      0.21 o 
  -1   6  12       25.98       25.32      0.41 o 
   0   6  12        2.48        2.59      0.26 o 
  -8   1  13        4.05        3.24      0.13 o 
  -7   1  13       18.51       19.38      0.23 o 
  -6   1  13       83.11       79.71      0.87 o 
  -5   1  13       10.13       10.45      0.15 o 
  -4   1  13      417.20      411.19      3.39 o 
  -3   1  13        5.34        4.88      0.17 o 
  -2   1  13      477.04      474.19      3.69 o 
  -1   1  13       18.38       18.63      0.16 o 
   0   1  13       63.93       64.87      0.44 o 
   1   1  13        3.49        3.00      0.09 o 
   2   1  13       20.20       19.74      0.20 o 
   3   1  13        0.13        0.08      0.08 o 
   4   1  13       20.69       21.90      0.41 o 
   5   1  13        3.02        3.68      0.26 o 
   6   1  13        2.22        2.68      0.18 o 
  -8   2  13        2.19        2.83      0.11 o 
  -7   2  13       27.37       28.44      0.33 o 
  -6   2  13        2.29        2.73      0.11 o 
  -5   2  13        0.65        0.35      0.09 o 
  -4   2  13        9.57       10.03      0.18 o 
  -3   2  13      115.29      106.42      1.09 o 
  -2   2  13       61.31       56.06      0.47 o 
  -1   2  13      110.02       99.66      0.75 o 
   0   2  13      160.13      154.03      1.29 o 
   1   2  13        0.99        0.25      0.06 o 
   2   2  13      105.40      109.30      1.03 o 
   3   2  13        8.27        9.84      0.18 o 
   4   2  13        6.37        7.85      0.23 o 
   5   2  13        0.46        0.18      0.15 o 
  -7   3  13        6.44        6.05      0.32 o 
  -6   3  13       22.47       22.37      0.27 o 
  -5   3  13       57.22       53.32      0.76 o 
  -4   3  13        1.59        2.42      0.13 o 
  -3   3  13       11.70       11.61      0.22 o 
  -2   3  13       38.06       33.19      0.37 o 
  -1   3  13       28.48       25.20      0.28 o 
   0   3  13       47.87       42.39      0.45 o 
   1   3  13       33.47       31.87      0.32 o 
   2   3  13        2.06        1.05      0.09 o 
   3   3  13        3.44        3.46      0.13 o 
   4   3  13       13.80       16.30      0.33 o 
   5   3  13       42.37       42.75      1.12 o 
  -6   4  13       40.61       40.47      0.48 o 
  -5   4  13       25.30       25.97      0.33 o 
  -4   4  13      124.42      126.65      1.57 o 
  -3   4  13        3.96        6.50      0.14 o 
  -2   4  13       33.77       35.38      0.46 o 
  -1   4  13        5.20        3.15      0.14 o 
   0   4  13        1.91        2.14      0.12 o 
   1   4  13        1.04        0.57      0.11 o 
   2   4  13        1.91        1.93      0.11 o 
   3   4  13       20.52       24.64      0.35 o 
   4   4  13        5.91        6.81      0.26 o 
  -4   5  13        6.25        7.00      0.19 o 
  -3   5  13       48.61       49.85      0.51 o 
  -2   5  13        1.93        1.05      0.13 o 
  -1   5  13        7.18        7.90      0.22 o 
   0   5  13        1.62        1.18      0.13 o 
   1   5  13       19.21       20.78      0.35 o 
   2   5  13        6.18        6.35      0.23 o 
  -8   0  14      163.79      164.92      1.99 o 
  -7   0  14        0.50        0.53      0.12 o 
  -6   0  14       88.68       92.11      1.13 o 
  -5   0  14      117.33      119.18      1.53 o 
  -4   0  14        0.14        0.12      0.06 o 
  -3   0  14        8.62       10.19      0.23 o 
  -2   0  14       43.25       39.24      0.43 o 
  -1   0  14      337.54      326.33      2.79 o 
   0   0  14        0.37        0.56      0.08 o 
   1   0  14      511.39      481.94      4.28 o 
   2   0  14       17.73       15.88      0.22 o 
   3   0  14       49.18       44.64      0.63 o 
   4   0  14        0.32        0.11      0.16 o 
   5   0  14       41.89       43.53      0.72 o 
  -8   1  14       22.95       23.56      0.31 o 
  -7   1  14       63.53       67.07      0.61 o 
  -6   1  14        6.03        6.26      0.14 o 
  -5   1  14        3.44        2.30      0.08 o 
  -4   1  14       17.34       19.58      0.28 o 
  -3   1  14      231.93      221.90      1.85 o 
  -2   1  14       52.27       49.49      0.62 o 
  -1   1  14      196.83      188.41      1.29 o 
   0   1  14      232.13      224.86      1.62 o 
   1   1  14        4.88        4.74      0.10 o 
   2   1  14       60.90       57.88      0.49 o 
   3   1  14       10.26        8.73      0.20 o 
   4   1  14       15.56       16.83      0.30 o 
   5   1  14        0.00        0.00      0.15 o 
  -7   2  14        1.51        1.59      0.12 o 
  -6   2  14       22.33       23.61      0.29 o 
  -5   2  14       18.86       17.02      0.24 o 
  -4   2  14       53.02       50.57      0.52 o 
  -3   2  14      138.92      132.28      1.38 o 
  -2   2  14      254.75      246.43      1.93 o 
  -1   2  14      265.66      255.41      1.83 o 
   0   2  14       93.02       82.38      0.72 o 
   1   2  14      135.33      134.25      1.16 o 
   2   2  14        2.34        3.08      0.10 o 
   3   2  14       23.60       23.73      0.36 o 
   4   2  14       10.59        9.80      0.24 o 
   5   2  14        2.52        2.65      0.17 o 
  -7   3  14        2.07        2.26      0.15 o 
  -6   3  14        1.95        2.44      0.13 o 
  -5   3  14        0.01        0.20      0.27 o 
  -4   3  14       12.43       11.92      0.46 o 
  -3   3  14        5.96        5.56      0.20 o 
  -2   3  14       84.76       82.41      1.54 o 
  -1   3  14        0.59        0.41      0.07 o 
   0   3  14       96.74       92.36      0.87 o 
   1   3  14       14.46       15.37      0.21 o 
   2   3  14       64.27       61.50      0.61 o 
   3   3  14       23.77       24.46      0.38 o 
   4   3  14       46.44       46.71      0.63 o 
  -6   4  14       22.62       23.17      0.35 o 
  -5   4  14       13.03       12.92      0.27 o 
  -4   4  14        2.86        3.17      0.15 o 
  -3   4  14       17.02       17.21      0.30 o 
  -2   4  14       17.77       18.47      0.28 o 
  -1   4  14        3.65        3.94      0.16 o 
   0   4  14       37.93       35.16      0.47 o 
   1   4  14        0.11        0.13      0.11 o 
   2   4  14        8.11        6.98      0.21 o 
   3   4  14        0.15        0.00      0.13 o 
  -4   5  14        8.03        7.82      0.24 o 
  -3   5  14       28.35       30.97      0.50 o 
  -2   5  14        5.26        4.73      0.18 o 
  -1   5  14       33.32       34.48      0.48 o 
   0   5  14        5.95        5.71      0.20 o 
   1   5  14        0.02        0.00      0.14 o 
  -7   1  15       11.30       11.91      0.18 o 
  -6   1  15        6.59        7.63      0.19 o 
  -5   1  15        0.64        0.63      0.09 o 
  -4   1  15       22.14       24.16      0.28 o 
  -3   1  15       42.50       43.59      0.50 o 
  -2   1  15        0.04        0.00      0.08 o 
  -1   1  15       99.94       97.59      0.69 o 
   0   1  15       34.24       33.33      0.29 o 
   1   1  15       56.65       50.36      0.41 o 
   2   1  15       22.20       21.48      0.23 o 
   3   1  15       16.63       16.38      0.29 o 
   4   1  15        0.54        1.12      0.18 o 
   5   1  15        7.41        9.26      0.26 o 
  -7   2  15        5.93        6.16      0.30 o 
  -6   2  15        1.41        1.18      0.08 o 
  -5   2  15       12.87       13.70      0.33 o 
  -4   2  15       22.93       22.35      0.28 o 
  -3   2  15        1.09        1.05      0.10 o 
  -2   2  15       92.36       92.71      0.76 o 
  -1   2  15       19.52       21.36      0.21 o 
   0   2  15      103.67       96.01      1.01 o 
   1   2  15       41.26       46.44      0.45 o 
   2   2  15       65.33       56.75      0.57 o 
   3   2  15       12.12       14.93      0.29 o 
   4   2  15       19.92       18.51      0.33 o 
  -6   3  15        6.00        6.05      0.30 o 
  -5   3  15        0.00        0.28      0.17 o 
  -4   3  15       44.79       47.63      1.77 o 
  -3   3  15       15.65       16.27      0.40 o 
  -2   3  15       36.59       39.05      0.72 o 
  -1   3  15       29.53       30.79      0.52 o 
   0   3  15        4.92        5.76      0.19 o 
   1   3  15       10.38       11.99      0.21 o 
   2   3  15        0.17        0.72      0.12 o 
   3   3  15        1.86        2.29      0.19 o 
  -5   4  15        0.27        0.27      0.08 o 
  -4   4  15        7.40        7.87      0.21 o 
  -3   4  15        0.23        0.51      0.14 o 
  -2   4  15        9.53        9.13      0.31 o 
  -1   4  15       15.00       16.54      0.35 o 
   0   4  15        3.92        3.62      0.16 o 
   1   4  15       25.32       28.78      0.56 o 
   2   4  15        0.32        0.06      0.24 o 
  -2   5  15        2.23        1.89      0.23 o 
  -1   5  15        6.99        7.11      0.21 o 
   0   5  15       13.72       15.67      0.39 o 
  -7   0  16        1.69        2.22      0.21 o 
  -6   0  16      224.95      220.27      3.48 o 
  -5   0  16       21.66       19.75      0.43 o 
  -4   0  16      258.20      253.97      2.55 o 
  -3   0  16        3.58        2.86      0.11 o 
  -2   0  16       87.37       87.66      0.91 o 
  -1   0  16       17.21       17.48      0.23 o 
   0   0  16        0.33        0.36      0.09 o 
   1   0  16        1.07        0.62      0.11 o 
   2   0  16        1.09        1.44      0.18 o 
   3   0  16       37.15       45.47      1.03 o 
   4   0  16        0.02        0.24      0.19 o 
  -7   1  16        1.21        1.39      0.15 o 
  -6   1  16        9.19       10.09      0.18 o 
  -5   1  16       31.38       30.40      0.35 o 
  -4   1  16       24.70       25.97      0.31 o 
  -3   1  16       53.20       50.29      0.49 o 
  -2   1  16       78.38       81.58      0.64 o 
  -1   1  16       15.46       14.05      0.15 o 
   0   1  16       62.35       65.87      0.51 o 
   1   1  16        0.90        1.25      0.14 o 
   2   1  16        0.71        0.98      0.11 o 
   3   1  16        7.74        9.07      0.28 o 
   4   1  16        5.31        7.36      0.24 o 
  -6   2  16       25.47       25.22      0.38 o 
  -5   2  16       53.55       58.49      0.68 o 
  -4   2  16        0.24        0.38      0.11 o 
  -3   2  16       53.72       55.84      0.80 o 
  -2   2  16       20.09       18.65      0.33 o 
  -1   2  16        5.99        6.37      0.14 o 
   0   2  16       13.28       12.68      0.18 o 
   1   2  16        4.76        4.18      0.14 o 
   2   2  16        6.66        7.22      0.17 o 
   3   2  16        4.48        4.23      0.23 o 
  -6   3  16        4.50        5.43      0.26 o 
  -5   3  16        8.39        9.82      0.34 o 
  -4   3  16        4.71        5.09      0.43 o 
  -3   3  16        3.76        5.01      0.28 o 
  -2   3  16        3.83        4.18      0.12 o 
  -1   3  16        0.02        0.00      0.07 o 
   0   3  16       24.77       26.84      0.35 o 
   1   3  16        1.75        1.74      0.11 o 
   2   3  16        8.47        8.76      0.54 o 
   3   3  16        9.35        7.79      0.29 o 
  -4   4  16       24.36       28.13      0.45 o 
  -3   4  16       12.03       10.81      0.24 o 
  -2   4  16       23.80       25.60      0.70 o 
  -1   4  16       13.44       12.55      0.41 o 
   0   4  16        2.11        3.25      0.15 o 
   1   4  16       19.92       18.50      0.38 o 
  -6   1  17       51.22       48.02      0.74 o 
  -5   1  17        7.59        6.97      0.22 o 
  -4   1  17       39.95       37.34      0.41 o 
  -3   1  17        0.00        0.00      0.09 o 
  -2   1  17        0.44        0.17      0.07 o 
  -1   1  17        0.09        0.48      0.07 o 
   0   1  17       10.68       11.23      0.15 o 
   1   1  17        9.34       11.67      0.18 o 
   2   1  17        2.45        2.25      0.14 o 
   3   1  17       10.71       11.10      0.32 o 
  -6   2  17        0.36        0.55      0.16 o 
  -5   2  17        2.56        3.06      0.14 o 
  -4   2  17        9.07        8.35      0.27 o 
  -3   2  17       22.43       23.81      0.33 o 
  -2   2  17       34.23       33.10      0.51 o 
  -1   2  17       43.37       46.03      0.75 o 
   0   2  17       67.20       70.30      0.68 o 
   1   2  17       19.82       21.15      0.28 o 
   2   2  17       68.26       73.85      0.90 o 
   3   2  17        0.15        0.00      0.18 o 
  -5   3  17       21.45       20.78      0.49 o 
  -4   3  17       13.34       12.26      0.37 o 
  -3   3  17        1.28        1.26      0.22 o 
  -2   3  17        6.08        4.58      0.22 o 
  -1   3  17        0.01        0.00      0.08 o 
   0   3  17        3.19        2.52      0.11 o 
   1   3  17        1.28        1.37      0.11 o 
   2   3  17       10.18       10.55      0.25 o 
  -3   4  17        6.39        6.08      0.21 o 
  -2   4  17        0.01        0.00      0.14 o 
  -1   4  17       23.49       25.56      0.47 o 
   0   4  17        0.73        0.52      0.13 o 
  -6   0  18       78.17       81.17      1.03 o 
  -5   0  18       82.25       80.62      1.00 o 
  -4   0  18       72.75       78.49      0.89 o 
  -3   0  18        8.01        8.73      0.17 o 
  -2   0  18        1.39        0.84      0.12 o 
  -1   0  18       59.43       63.29      0.76 o 
   0   0  18       62.18       58.00      0.71 o 
   1   0  18        4.58        6.13      0.23 o 
   2   0  18       20.01       19.17      0.57 o 
   3   0  18      114.09      130.47      2.64 o 
  -6   1  18       49.75       49.59      0.65 o 
  -5   1  18      128.05      130.87      1.25 o 
  -4   1  18        0.31        0.22      0.10 o 
  -3   1  18       70.81       71.68      0.59 o 
  -2   1  18       40.77       43.71      0.35 o 
  -1   1  18        3.62        3.59      0.11 o 
   0   1  18        4.74        5.89      0.13 o 
   1   1  18       42.32       43.33      0.49 o 
   2   1  18       42.87       45.64      0.74 o 
  -5   2  18       26.35       26.81      0.43 o 
  -4   2  18      115.86      115.30      1.40 o 
  -3   2  18      102.75      103.22      1.46 o 
  -2   2  18       57.09       54.48      0.68 o 
  -1   2  18       77.83       79.48      1.04 o 
   0   2  18        0.58        1.16      0.10 o 
   1   2  18       12.84       13.69      0.23 o 
   2   2  18        7.01        7.61      0.28 o 
  -4   3  18       38.86       37.18      1.09 o 
  -3   3  18      111.32      113.05      1.78 o 
  -2   3  18       34.99       30.43      0.40 o 
  -1   3  18       51.98       54.88      0.68 o 
   0   3  18       12.67        9.86      0.18 o 
   1   3  18        5.64        6.40      0.31 o 
  -5   1  19        7.23        7.62      0.29 o 
  -4   1  19       12.36       12.15      0.18 o 
  -3   1  19        2.31        1.52      0.11 o 
  -2   1  19        0.67        0.81      0.14 o 
  -1   1  19        0.81        0.15      0.10 o 
   0   1  19       17.93       21.00      0.26 o 
   1   1  19        3.46        5.52      0.18 o 
  -4   2  19       17.87       17.26      0.29 o 
  -3   2  19       12.28       13.78      0.30 o 
  -2   2  19       49.50       48.13      0.52 o 
  -1   2  19        2.23        1.88      0.12 o 
   0   2  19       12.83       11.41      0.20 o 
   1   2  19       23.80       22.95      0.43 o 
  -4   0  20       10.05        8.63      0.22 o 
  -3   0  20        7.52        8.05      0.21 o 
  -2   0  20        2.00        2.39      0.13 o 
  -1   0  20        1.81        1.72      0.13 o 
   0   0  20        6.20        7.93      0.22 o 
  -3   1  20        0.07        0.11      0.08 o 
  -2   1  20       13.54       13.28      0.26 o 
  -1   1  20        0.48        0.66      0.10 o 
   0   1  20        1.30        1.31      0.11 o 
                                                 
